# Supplementary material for: A New Formula Consisting of the Initial Independent Predictors of All-Cause Mortality Derived from a Single-Centre Cohort of Antineutrophil Cytoplasmic Antibody-Associated Vasculitis
Source: J Clin Med. 2025 Jan 25;14(3):779. doi: 10.3390/jcm14030779 (PMC11818776; doi:10.3390/jcm14030779)
Supplement: Supplementary file 1 [file jcm-14-00779-s001.zip]

Archive with 3 entries (3 files):
- SUPPLEMENTARY FIGURE1(NFPM&AAV).tif
- SUPPLEMENTARY TABLE1(NFPM&AAV).pdf
- SUPPLEMENTARY TABLE2(NFPM&AAV).pdf
